# Supplementary material for: GermVarX: A Robust Workflow for Joint Germline Variant Exploration in whole-exome sequencing cohorts
Source: PLoS One. 2026 Apr 2;21(4):e0345561. doi: 10.1371/journal.pone.0345561 (PMC13046259; doi:10.1371/journal.pone.0345561)
Supplement: S1 Table — (XLSX) [file pone.0345561.s002.xlsx]

## Sheet: Sheet1
	SRR2962669			SRR2962692			SRR2962694			Average
	Precision	Recall	F1-score	Precision	Recall	F1-score	Precision	Recall	F1-score	Precision	Recall	F1-score
SNP
GATK-Join	0.996099	0.934421	0.964275	0.99538	0.933756	0.963584	0.996587	0.933312	0.963912	0.996022	0.93383	0.963924
DV-GLN	0.999203	0.938108	0.967692	0.999509	0.925623	0.961148	0.999544	0.934484	0.96592	0.999419	0.932738	0.96492
Consensus	0.99926	0.937974	0.967648	0.999567	0.925489	0.961102	0.999573	0.934324	0.965848	0.999467	0.932596	0.964866
INDEL
GATK-Join	0.907569	0.911787	0.909674	0.903263	0.910813	0.907022	0.90661	0.913807	0.910194	0.905814	0.912136	0.908963
DV-GLN	0.994492	0.898305	0.943954	0.991071	0.872534	0.928033	0.99265	0.891966	0.939618	0.992738	0.887602	0.937202
Consensus	0.999122	0.871726	0.931086	0.997701	0.853591	0.920037	0.998205	0.865055	0.926872	0.998343	0.863457	0.925998
